# Supplementary material for: Transcriptomic and metabolic regulatory network characterization of drought responses in tobacco
Source: Front Plant Sci. 2023 Jan 18;13:1067076. doi: 10.3389/fpls.2022.1067076 (PMC9891310; doi:10.3389/fpls.2022.1067076)
Supplement: Supplementary Table S3 — Down-regulated gene list after drought. [file DataSheet_2.zip]

Archive with 5 entries (5 files):
- Table 3.XLSX
- Table 4.XLSX
- Table 5.XLSX
- Table 6.XLSX
- Table 7.XLSX
