# Supplementary material for: Transcriptomic and metabolic regulatory network characterization of drought responses in tobacco
Source: Front Plant Sci. 2023 Jan 18;13:1067076. doi: 10.3389/fpls.2022.1067076 (PMC9891310; doi:10.3389/fpls.2022.1067076)
Supplement: Supplementary Table S3 — Down-regulated gene list after drought. [file DataSheet_2.zip › Table 4.XLSX]

## Sheet: Sheet1
Up-regulated genes
Nitab4.5_0000611g0250
Nitab4.5_0002192g0100
Nitab4.5_0003083g0050
Nitab4.5_0001140g0060
Nitab4.5_0001646g0050
Nitab4.5_0002207g0110
Nitab4.5_0005858g0130
Nitab4.5_0000976g0320
Nitab4.5_0000541g0090
Nitab4.5_0000917g0020
Nitab4.5_0000783g0180
Nitab4.5_0000845g0230
Nitab4.5_0000123g0370
Nitab4.5_0001696g0060
Nitab4.5_0002340g0070
Nitab4.5_0001834g0010
Nitab4.5_0000495g0070
Nitab4.5_0000335g0090
Nitab4.5_0001981g0020
Nitab4.5_0001175g0050
Nitab4.5_0000394g0080
Nitab4.5_0001892g0130
Nitab4.5_0007806g0010
Nitab4.5_0002467g0060
Nitab4.5_0002857g0010
Nitab4.5_0003001g0040
Nitab4.5_0000797g0160
Nitab4.5_0003201g0010
Nitab4.5_0000058g0060
Nitab4.5_0002980g0050
Nitab4.5_0000439g0160
Nitab4.5_0001863g0230
Nitab4.5_0000643g0010
Nitab4.5_0000062g0220
Nitab4.5_0000080g0030
Nitab4.5_0005428g0030
Nitab4.5_0000783g0080
Nitab4.5_0003012g0060
Nitab4.5_0000097g0020
Nitab4.5_0000689g0050
Nitab4.5_0001748g0050
Nitab4.5_0003331g0140
Nitab4.5_0001382g0030
Nitab4.5_0002787g0030
Nitab4.5_0002314g0010
Nitab4.5_0000241g0180
Nitab4.5_0002211g0030
Nitab4.5_0000294g0020
Nitab4.5_0000431g0020
Nitab4.5_0001467g0140
Nitab4.5_0003894g0030
Nitab4.5_0001458g0060
Nitab4.5_0000002g0490
Nitab4.5_0004097g0010
Nitab4.5_0006317g0040
Nitab4.5_0000318g0170
Nitab4.5_0001096g0020
Nitab4.5_0002131g0040
Nitab4.5_0004991g0020
Nitab4.5_0000798g0010
Nitab4.5_0000866g0020
Nitab4.5_0000784g0060
Nitab4.5_0006134g0060
Nitab4.5_0003201g0020
Nitab4.5_0000680g0030
Nitab4.5_0000326g0110
Nitab4.5_0003374g0070
Nitab4.5_0000955g0040
Nitab4.5_0002050g0070
Nitab4.5_0005050g0080
Nitab4.5_0001106g0120
Nitab4.5_0001118g0100
Nitab4.5_0001788g0010
Nitab4.5_0000559g0020
Nitab4.5_0004867g0070
Nitab4.5_0001372g0040
Nitab4.5_0000181g0090
Nitab4.5_0001840g0060
Nitab4.5_0000106g0060
Nitab4.5_0001921g0020
Nitab4.5_0002529g0080
Nitab4.5_0000496g0130
Nitab4.5_0002228g0010
Nitab4.5_0001842g0070
Nitab4.5_0005335g0030
Nitab4.5_0000372g0020
Nitab4.5_0001094g0090
Nitab4.5_0002656g0010
Nitab4.5_0000036g0410
Nitab4.5_0000467g0140
Nitab4.5_0000627g0040
Nitab4.5_0001329g0090
Nitab4.5_0000123g0020
Nitab4.5_0002796g0050
Nitab4.5_0002297g0060
Nitab4.5_0000240g0050
Nitab4.5_0001223g0160
Nitab4.5_0000676g0290
Nitab4.5_0000119g0080
Nitab4.5_0000645g0140
Nitab4.5_0000895g0130
Nitab4.5_0000782g0150
Nitab4.5_0000772g0100
Nitab4.5_0000036g0030
Nitab4.5_0000143g0510
Nitab4.5_0002765g0050
Nitab4.5_0000137g0030
Nitab4.5_0000939g0050
Nitab4.5_0000109g0420
Nitab4.5_0003336g0010
Nitab4.5_0006179g0020
Nitab4.5_0000589g0010
Nitab4.5_0001461g0070
Nitab4.5_0000101g0200
Nitab4.5_0001898g0040
Nitab4.5_0001094g0080
Nitab4.5_0002019g0020
Nitab4.5_0000110g0530
Nitab4.5_0000244g0190
Nitab4.5_0001239g0050
Nitab4.5_0000983g0060
Nitab4.5_0000712g0170
Nitab4.5_0003162g0010
Nitab4.5_0001439g0150
Nitab4.5_0000188g0190
Nitab4.5_0003838g0040
Nitab4.5_0000284g0090
Nitab4.5_0000863g0200
Nitab4.5_0003307g0040
Nitab4.5_0003024g0020
Nitab4.5_0003884g0060
Nitab4.5_0000375g0050
Nitab4.5_0001348g0240
Nitab4.5_0000166g0100
Nitab4.5_0003364g0060
Nitab4.5_0000787g0090
Nitab4.5_0001320g0150
Nitab4.5_0005280g0020
Nitab4.5_0003460g0030
Nitab4.5_0003298g0060
Nitab4.5_0003134g0130
Nitab4.5_0000268g0050
Nitab4.5_0002728g0120
Nitab4.5_0004233g0010
Nitab4.5_0001215g0230
Nitab4.5_0000945g0060
Nitab4.5_0000123g0060
Nitab4.5_0001814g0020
Nitab4.5_0004288g0020
Nitab4.5_0002207g0060
Nitab4.5_0003894g0050
Nitab4.5_0000332g0170
Nitab4.5_0000212g0160
Nitab4.5_0000569g0190
Nitab4.5_0002399g0030
Nitab4.5_0002597g0010
Nitab4.5_0002029g0010
Nitab4.5_0000300g0060
Nitab4.5_0001823g0030
Nitab4.5_0000230g0040
Nitab4.5_0001458g0070
Nitab4.5_0000220g0020
Nitab4.5_0002570g0080
Nitab4.5_0001155g0040
Nitab4.5_0000608g0070
Nitab4.5_0001794g0080
Nitab4.5_0000136g0130
Nitab4.5_0003436g0030
Nitab4.5_0000223g0210
Nitab4.5_0000742g0190
Nitab4.5_0007214g0020
Nitab4.5_0000104g0010
Nitab4.5_0002469g0080
Nitab4.5_0000102g0140
Nitab4.5_0000306g0170
Nitab4.5_0001485g0030
Nitab4.5_0000130g0140
Nitab4.5_0000342g0140
Nitab4.5_0000669g0080
Nitab4.5_0000234g0230
Nitab4.5_0002724g0070
Nitab4.5_0000300g0150
Nitab4.5_0000309g0300
Nitab4.5_0002056g0070
Nitab4.5_0007482g0020
Nitab4.5_0000641g0020
Nitab4.5_0000860g0060
Nitab4.5_0000444g0270
Nitab4.5_0003823g0060
Nitab4.5_0000101g0070
Nitab4.5_0001558g0060
Nitab4.5_0001232g0050
Nitab4.5_0001032g0080
Nitab4.5_0002170g0040
Nitab4.5_0000005g0190
Nitab4.5_0001461g0050
Nitab4.5_0000985g0020
Nitab4.5_0002792g0060
Nitab4.5_0000647g0230
Nitab4.5_0000100g0080
Nitab4.5_0001863g0120
Nitab4.5_0000914g0260
Nitab4.5_0000233g0080
Nitab4.5_0001477g0180
Nitab4.5_0002016g0030
Nitab4.5_0000664g0060
Nitab4.5_0001259g0090
Nitab4.5_0003304g0010
Nitab4.5_0001133g0040
Nitab4.5_0000050g0250
Nitab4.5_0000551g0220
Nitab4.5_0004274g0050
Nitab4.5_0000300g0260
Nitab4.5_0000583g0290
Nitab4.5_0000663g0020
Nitab4.5_0002119g0070
Nitab4.5_0000309g0100
Nitab4.5_0000130g0130
Nitab4.5_0000132g0260
Nitab4.5_0003212g0030
Nitab4.5_0003024g0050
Nitab4.5_0001942g0160
Nitab4.5_0000998g0090
Nitab4.5_0002465g0040
Nitab4.5_0000703g0150
Nitab4.5_0000804g0040
Nitab4.5_0000137g0290
Nitab4.5_0001294g0020
Nitab4.5_0001247g0090
Nitab4.5_0000869g0040
Nitab4.5_0003039g0010
Nitab4.5_0000946g0010
Nitab4.5_0002401g0010
Nitab4.5_0000020g0240
Nitab4.5_0006354g0010
Nitab4.5_0000192g0010
Nitab4.5_0000610g0020
Nitab4.5_0000755g0200
Nitab4.5_0005007g0020
Nitab4.5_0000175g0060
Nitab4.5_0000403g0140
Nitab4.5_0002238g0040
Nitab4.5_0000676g0300
Nitab4.5_0000256g0030
Nitab4.5_0000441g0240
Nitab4.5_0001625g0050
Nitab4.5_0001394g0010
Nitab4.5_0000960g0030
Nitab4.5_0001701g0080
Nitab4.5_0000445g0160
Nitab4.5_0003156g0080
Nitab4.5_0002229g0010
Nitab4.5_0000699g0120
Nitab4.5_0000183g0020
Nitab4.5_0000525g0050
Nitab4.5_0000033g0150
Nitab4.5_0000836g0080
Nitab4.5_0000272g0040
Nitab4.5_0000249g0040
Nitab4.5_0001040g0200
Nitab4.5_0001441g0150
Nitab4.5_0000071g0140
Nitab4.5_0001087g0030
Nitab4.5_0000043g0290
Nitab4.5_0000317g0190
Nitab4.5_0000312g0300
Nitab4.5_0000043g0250
Nitab4.5_0001036g0080
Nitab4.5_0004290g0040
Nitab4.5_0001098g0060
Nitab4.5_0002372g0030
Nitab4.5_0000265g0020
Nitab4.5_0000653g0070
Nitab4.5_0001822g0100
Nitab4.5_0001118g0040
Nitab4.5_0000794g0170
Nitab4.5_0003796g0020
Nitab4.5_0001685g0010
Nitab4.5_0000071g0130
Nitab4.5_0002370g0050
Nitab4.5_0003925g0010
Nitab4.5_0002977g0060
Nitab4.5_0000008g0470
Nitab4.5_0000650g0040
Nitab4.5_0000309g0020
Nitab4.5_0000198g0130
Nitab4.5_0001676g0090
Nitab4.5_0000068g0430
Nitab4.5_0001331g0070
Nitab4.5_0000288g0120
Nitab4.5_0000568g0020
Nitab4.5_0002561g0080
Nitab4.5_0001748g0070
Nitab4.5_0000664g0340
Nitab4.5_0002543g0150
Nitab4.5_0002055g0020
Nitab4.5_0000081g0220
Nitab4.5_0000844g0060
Nitab4.5_0002389g0070
Nitab4.5_0003505g0020
Nitab4.5_0000837g0080
Nitab4.5_0002403g0070
Nitab4.5_0000914g0300
Nitab4.5_0001234g0030
Nitab4.5_0000368g0200
Nitab4.5_0000005g0200
Nitab4.5_0007026g0060
Nitab4.5_0000078g0010
Nitab4.5_0007792g0010
Nitab4.5_0000844g0380
Nitab4.5_0001348g0100
Nitab4.5_0000604g0150
Nitab4.5_0000069g0370
Nitab4.5_0001657g0020
Nitab4.5_0000044g0620
Nitab4.5_0000130g0220
Nitab4.5_0001485g0050
Nitab4.5_0004506g0120
Nitab4.5_0000291g0090
Nitab4.5_0001307g0030
Nitab4.5_0000010g0280
Nitab4.5_0001386g0070
Nitab4.5_0007882g0010
Nitab4.5_0001040g0040
Nitab4.5_0001286g0050
Nitab4.5_0000718g0090
Nitab4.5_0000651g0050
Nitab4.5_0000407g0040
Nitab4.5_0002444g0010
Nitab4.5_0002456g0200
Nitab4.5_0000650g0240
Nitab4.5_0000860g0130
Nitab4.5_0003265g0030
Nitab4.5_0003987g0010
Nitab4.5_0000008g0130
Nitab4.5_0003925g0020
Nitab4.5_0000021g0420
Nitab4.5_0001198g0210
Nitab4.5_0003714g0100
Nitab4.5_0003216g0010
Nitab4.5_0005325g0010
Nitab4.5_0002152g0060
Nitab4.5_0005428g0020
Nitab4.5_0000069g0190
Nitab4.5_0001413g0010
Nitab4.5_0000308g0210
Nitab4.5_0003087g0040
Nitab4.5_0003938g0010
Nitab4.5_0001331g0060
Nitab4.5_0000070g0130
Nitab4.5_0002170g0080
Nitab4.5_0004119g0030
Nitab4.5_0002208g0110
Nitab4.5_0000291g0010
Nitab4.5_0001312g0040
Nitab4.5_0003001g0010
Nitab4.5_0005052g0030
Nitab4.5_0000498g0090
Nitab4.5_0000068g0040
Nitab4.5_0000306g0030
Nitab4.5_0001847g0020
Nitab4.5_0000129g0040
Nitab4.5_0000762g0090
Nitab4.5_0000825g0100
Nitab4.5_0002766g0030
Nitab4.5_0003357g0010
Nitab4.5_0004074g0040
Nitab4.5_0001441g0030
Nitab4.5_0000018g0040
Nitab4.5_0000003g0070
Nitab4.5_0002405g0040
Nitab4.5_0000079g0280
Nitab4.5_0004261g0030
Nitab4.5_0000783g0200
Nitab4.5_0001551g0070
Nitab4.5_0000535g0130
Nitab4.5_0000299g0260
Nitab4.5_0000258g0120
Nitab4.5_0001764g0060
Nitab4.5_0000085g0020
Nitab4.5_0005621g0090
Nitab4.5_0003554g0020
Nitab4.5_0000392g0060
Nitab4.5_0000350g0030
Nitab4.5_0000273g0150
Nitab4.5_0003303g0010
Nitab4.5_0000880g0110
Nitab4.5_0002055g0030
Nitab4.5_0000498g0040
Nitab4.5_0005726g0010
Nitab4.5_0000078g0050
Nitab4.5_0000381g0050
Nitab4.5_0000568g0170
Nitab4.5_0003108g0020
Nitab4.5_0000381g0120
Nitab4.5_0000349g0320
Nitab4.5_0003896g0010
Nitab4.5_0002280g0060
Nitab4.5_0001004g0150
Nitab4.5_0002119g0020
Nitab4.5_0001521g0050
Nitab4.5_0001454g0180
Nitab4.5_0002641g0190
Nitab4.5_0000125g0380
Nitab4.5_0003025g0030
Nitab4.5_0001423g0120
Nitab4.5_0000753g0020
Nitab4.5_0004881g0040
Nitab4.5_0000337g0020
Nitab4.5_0002193g0010
Nitab4.5_0000357g0180
Nitab4.5_0000151g0430
Nitab4.5_0001756g0080
Nitab4.5_0001541g0050
Nitab4.5_0006493g0020
Nitab4.5_0006037g0010
Nitab4.5_0000641g0050
Nitab4.5_0002027g0180
Nitab4.5_0000667g0160
Nitab4.5_0001526g0170
Nitab4.5_0001882g0010
Nitab4.5_0000117g0080
Nitab4.5_0001051g0160
Nitab4.5_0006360g0020
Nitab4.5_0000377g0050
Nitab4.5_0000300g0140
Nitab4.5_0000569g0170
Nitab4.5_0000632g0150
Nitab4.5_0000030g0350
Nitab4.5_0000704g0010
Nitab4.5_0002709g0090
Nitab4.5_0001268g0020
Nitab4.5_0000235g0130
Nitab4.5_0003504g0010
Nitab4.5_0001984g0010
Nitab4.5_0000881g0100
Nitab4.5_0004794g0010
Nitab4.5_0000204g0020
Nitab4.5_0000284g0010
Nitab4.5_0000883g0010
Nitab4.5_0002297g0110
Nitab4.5_0000187g0320
Nitab4.5_0002532g0030
Nitab4.5_0000982g0120
Nitab4.5_0006246g0030
Nitab4.5_0007189g0040
Nitab4.5_0003551g0110
Nitab4.5_0000443g0100
Nitab4.5_0000728g0040
Nitab4.5_0000639g0180
Nitab4.5_0000705g0150
Nitab4.5_0005179g0020
Nitab4.5_0000044g0240
Nitab4.5_0000618g0140
Nitab4.5_0000640g0030
Nitab4.5_0000258g0170
Nitab4.5_0000070g0170
Nitab4.5_0001653g0040
Nitab4.5_0000457g0350
Nitab4.5_0006770g0050
Nitab4.5_0001984g0100
Nitab4.5_0003317g0010
Nitab4.5_0001225g0260
Nitab4.5_0001026g0010
Nitab4.5_0001088g0170
Nitab4.5_0000223g0120
Nitab4.5_0001752g0030
Nitab4.5_0000086g0110
Nitab4.5_0000136g0080
Nitab4.5_0001461g0120
Nitab4.5_0000155g0200
Nitab4.5_0001196g0070
Nitab4.5_0000503g0090
Nitab4.5_0000252g0170
Nitab4.5_0000180g0080
Nitab4.5_0000227g0050
Nitab4.5_0001279g0130
Nitab4.5_0001356g0150
Nitab4.5_0001009g0020
Nitab4.5_0000280g0130
Nitab4.5_0001553g0050
Nitab4.5_0001186g0050
Nitab4.5_0000278g0040
Nitab4.5_0000183g0080
Nitab4.5_0000634g0220
Nitab4.5_0001157g0010
Nitab4.5_0000410g0140
Nitab4.5_0002786g0100
Nitab4.5_0001151g0070
Nitab4.5_0003074g0060
Nitab4.5_0002584g0010
Nitab4.5_0001122g0170
Nitab4.5_0002241g0020
Nitab4.5_0000054g0130
Nitab4.5_0000202g0460
Nitab4.5_0005076g0020
Nitab4.5_0000309g0150
Nitab4.5_0004413g0010
Nitab4.5_0000421g0050
Nitab4.5_0003290g0050
Nitab4.5_0003002g0010
Nitab4.5_0000126g0060
Nitab4.5_0000554g0050
Nitab4.5_0000246g0220
Nitab4.5_0001756g0050
Nitab4.5_0000922g0050
Nitab4.5_0002587g0130
Nitab4.5_0001497g0150
Nitab4.5_0000082g0410
Nitab4.5_0000986g0050
Nitab4.5_0000036g0390
Nitab4.5_0000222g0250
Nitab4.5_0000385g0180
Nitab4.5_0000444g0150
Nitab4.5_0003475g0040
Nitab4.5_0002245g0210
Nitab4.5_0000245g0280
Nitab4.5_0001816g0130
Nitab4.5_0000280g0140
Nitab4.5_0000381g0390
Nitab4.5_0001244g0160
Nitab4.5_0002050g0020
Nitab4.5_0005052g0020
Nitab4.5_0002656g0100
Nitab4.5_0000054g0110
Nitab4.5_0000764g0060
Nitab4.5_0002278g0060
Nitab4.5_0000436g0170
Nitab4.5_0001677g0090
Nitab4.5_0001433g0030
Nitab4.5_0004360g0050
Nitab4.5_0000101g0280
Nitab4.5_0002177g0160
Nitab4.5_0000026g0110
Nitab4.5_0000417g0100
Nitab4.5_0003002g0030
Nitab4.5_0000187g0190
Nitab4.5_0000174g0230
Nitab4.5_0004469g0040
Nitab4.5_0001194g0010
Nitab4.5_0002937g0020
Nitab4.5_0001279g0150
Nitab4.5_0000152g0220
Nitab4.5_0001443g0050
Nitab4.5_0001860g0040
