# Supplementary material for: Transcriptomic and metabolic regulatory network characterization of drought responses in tobacco
Source: Front Plant Sci. 2023 Jan 18;13:1067076. doi: 10.3389/fpls.2022.1067076 (PMC9891310; doi:10.3389/fpls.2022.1067076)
Supplement: Supplementary Table S3 — Down-regulated gene list after drought. [file DataSheet_2.zip › Table 5.XLSX]

## Sheet: Sheet1
Up-regulated genes in K326
Nitab4.5_0005673g0010
Nitab4.5_0000368g0400
Nitab4.5_0002255g0040
Nitab4.5_0002543g0050
Nitab4.5_0000716g0250
Nitab4.5_0000343g0190
Nitab4.5_0001094g0130
Nitab4.5_0005616g0010
Nitab4.5_0001404g0050
Nitab4.5_0004176g0030
Nitab4.5_0001889g0160
Nitab4.5_0000221g0050
Nitab4.5_0001955g0110
Nitab4.5_0000038g0160
Nitab4.5_0000787g0170
Nitab4.5_0002382g0030
Nitab4.5_0000198g0120
Nitab4.5_0002015g0070
Nitab4.5_0001214g0030
Nitab4.5_0000650g0160
Nitab4.5_0000717g0040
Nitab4.5_0001864g0060
Nitab4.5_0000382g0070
Nitab4.5_0000119g0150
Nitab4.5_0000718g0320
Nitab4.5_0002649g0010
Nitab4.5_0001142g0070
Nitab4.5_0000525g0010
Nitab4.5_0000195g0240
Nitab4.5_0002545g0050
Nitab4.5_0000759g0040
Nitab4.5_0008803g0030
Nitab4.5_0000092g0020
Nitab4.5_0001331g0030
Nitab4.5_0001970g0070
Nitab4.5_0000880g0040
Nitab4.5_0000512g0170
Nitab4.5_0009641g0040
Nitab4.5_0000245g0240
Nitab4.5_0001924g0060
Nitab4.5_0004955g0020
Nitab4.5_0000175g0070
Nitab4.5_0003654g0010
Nitab4.5_0000135g0080
Nitab4.5_0001021g0080
Nitab4.5_0000337g0100
Nitab4.5_0002278g0070
Nitab4.5_0002019g0050
Nitab4.5_0000060g0050
Nitab4.5_0001737g0090
Nitab4.5_0000472g0130
Nitab4.5_0000102g0140
Nitab4.5_0000911g0030
Nitab4.5_0005003g0030
Nitab4.5_0000658g0110
Nitab4.5_0001663g0020
Nitab4.5_0000742g0110
Nitab4.5_0005259g0040
Nitab4.5_0002343g0050
Nitab4.5_0000492g0070
Nitab4.5_0001711g0050
Nitab4.5_0002904g0100
Nitab4.5_0003441g0020
Nitab4.5_0006730g0010
Nitab4.5_0000092g0030
Nitab4.5_0000733g0190
Nitab4.5_0000380g0050
Nitab4.5_0001913g0040
Nitab4.5_0000152g0170
Nitab4.5_0000263g0160
Nitab4.5_0000307g0200
Nitab4.5_0002093g0240
Nitab4.5_0007026g0040
Nitab4.5_0003110g0010
Nitab4.5_0001725g0150
Nitab4.5_0002682g0060
Nitab4.5_0000986g0060
Nitab4.5_0000495g0090
Nitab4.5_0001324g0080
Nitab4.5_0000287g0290
Nitab4.5_0000037g0210
Nitab4.5_0003035g0030
Nitab4.5_0000263g0230
Nitab4.5_0000956g0070
Nitab4.5_0000035g0230
Nitab4.5_0000044g0230
Nitab4.5_0006839g0020
Nitab4.5_0000111g0080
Nitab4.5_0000647g0160
Nitab4.5_0002267g0050
Nitab4.5_0001198g0260
Nitab4.5_0003799g0010
Nitab4.5_0000351g0170
Nitab4.5_0000027g0560
Nitab4.5_0000508g0100
Nitab4.5_0000649g0090
Nitab4.5_0000143g0540
Nitab4.5_0001416g0030
Nitab4.5_0003234g0110
Nitab4.5_0000463g0070
Nitab4.5_0004944g0030
Nitab4.5_0001495g0060
Nitab4.5_0001664g0080
Nitab4.5_0001106g0010
Nitab4.5_0003515g0020
Nitab4.5_0000319g0050
Nitab4.5_0001535g0010
Nitab4.5_0003024g0050
Nitab4.5_0001119g0080
Nitab4.5_0001229g0040
Nitab4.5_0004605g0080
Nitab4.5_0000496g0240
Nitab4.5_0000358g0150
Nitab4.5_0003201g0010
Nitab4.5_0001180g0150
Nitab4.5_0001046g0030
Nitab4.5_0001540g0080
Nitab4.5_0002673g0070
Nitab4.5_0005402g0040
Nitab4.5_0000733g0170
Nitab4.5_0000723g0150
Nitab4.5_0000618g0070
Nitab4.5_0000760g0050
Nitab4.5_0000979g0010
Nitab4.5_0002600g0010
Nitab4.5_0000125g0360
Nitab4.5_0001711g0040
Nitab4.5_0001267g0160
Nitab4.5_0000614g0100
Nitab4.5_0001936g0040
Nitab4.5_0002124g0010
Nitab4.5_0002046g0020
Nitab4.5_0004203g0030
Nitab4.5_0002526g0070
Nitab4.5_0001021g0140
Nitab4.5_0001456g0090
Nitab4.5_0000287g0240
Nitab4.5_0000533g0010
Nitab4.5_0001636g0020
Nitab4.5_0000844g0010
Nitab4.5_0000640g0150
Nitab4.5_0004024g0030
Nitab4.5_0001707g0060
Nitab4.5_0000933g0030
Nitab4.5_0000028g0060
Nitab4.5_0000108g0050
Nitab4.5_0000420g0130
Nitab4.5_0000305g0330
Nitab4.5_0004251g0010
Nitab4.5_0002957g0010
Nitab4.5_0000204g0120
Nitab4.5_0000400g0040
Nitab4.5_0000329g0220
Nitab4.5_0007088g0020
Nitab4.5_0001509g0060
Nitab4.5_0000188g0240
Nitab4.5_0002424g0010
Nitab4.5_0002613g0010
Nitab4.5_0001711g0060
Nitab4.5_0003883g0030
Nitab4.5_0000027g0150
Nitab4.5_0000106g0430
Nitab4.5_0000892g0040
Nitab4.5_0000142g0260
Nitab4.5_0000725g0120
Nitab4.5_0002257g0010
Nitab4.5_0000714g0020
Nitab4.5_0000391g0390
Nitab4.5_0000014g0440
Nitab4.5_0003515g0030
Nitab4.5_0000697g0230
Nitab4.5_0003901g0020
Nitab4.5_0002443g0040
Nitab4.5_0000007g0030
Nitab4.5_0001485g0080
Nitab4.5_0006635g0060
Nitab4.5_0002905g0040
Nitab4.5_0000037g0320
Nitab4.5_0000715g0150
Nitab4.5_0002405g0050
Nitab4.5_0004340g0030
Nitab4.5_0000178g0150
Nitab4.5_0001701g0210
Nitab4.5_0000407g0080
Nitab4.5_0000024g0020
Nitab4.5_0001068g0010
Nitab4.5_0000136g0200
Nitab4.5_0001403g0020
Nitab4.5_0002587g0100
Nitab4.5_0000457g0170
Nitab4.5_0000083g0140
Nitab4.5_0000650g0100
Nitab4.5_0005745g0030
Nitab4.5_0000640g0140
Nitab4.5_0003823g0040
Nitab4.5_0001647g0120
Nitab4.5_0002222g0030
Nitab4.5_0000662g0120
Nitab4.5_0000096g0230
Nitab4.5_0000152g0050
Nitab4.5_0001194g0100
Nitab4.5_0004624g0020
Nitab4.5_0000986g0020
Nitab4.5_0003885g0100
Nitab4.5_0000192g0200
Nitab4.5_0002463g0040
Nitab4.5_0000638g0170
Nitab4.5_0001556g0040
Nitab4.5_0002937g0040
Nitab4.5_0001464g0080
Nitab4.5_0003540g0040
Nitab4.5_0000138g0180
Nitab4.5_0000295g0030
Nitab4.5_0004479g0040
Nitab4.5_0002920g0050
Nitab4.5_0000007g0020
Nitab4.5_0000430g0040
Nitab4.5_0000678g0050
Nitab4.5_0000723g0160
Nitab4.5_0000130g0380
Nitab4.5_0001817g0020
Nitab4.5_0001365g0080
Nitab4.5_0000207g0010
Nitab4.5_0004959g0040
Nitab4.5_0002918g0050
Nitab4.5_0004281g0060
Nitab4.5_0000716g0020
Nitab4.5_0000856g0010
Nitab4.5_0000455g0010
Nitab4.5_0001623g0010
Nitab4.5_0001096g0050
Nitab4.5_0002257g0090
Nitab4.5_0002593g0020
Nitab4.5_0000142g0080
Nitab4.5_0001752g0040
Nitab4.5_0000008g0670
Nitab4.5_0000207g0130
Nitab4.5_0000110g0040
Nitab4.5_0002514g0010
Nitab4.5_0000397g0160
Nitab4.5_0000315g0160
Nitab4.5_0002145g0060
Nitab4.5_0000933g0020
Nitab4.5_0000437g0140
Nitab4.5_0001204g0100
Nitab4.5_0000883g0140
Nitab4.5_0000295g0170
Nitab4.5_0000679g0150
Nitab4.5_0002356g0030
Nitab4.5_0000604g0130
Nitab4.5_0004744g0050
Nitab4.5_0001891g0110
Nitab4.5_0006301g0010
Nitab4.5_0001454g0010
Nitab4.5_0000467g0090
Nitab4.5_0000377g0130
Nitab4.5_0003058g0050
Nitab4.5_0000003g0460
Nitab4.5_0000137g0110
Nitab4.5_0000048g0130
Nitab4.5_0002887g0100
Nitab4.5_0001578g0030
Nitab4.5_0002522g0100
Nitab4.5_0001171g0090
Nitab4.5_0002534g0040
Nitab4.5_0001799g0070
Nitab4.5_0000755g0050
Nitab4.5_0000082g0020
Nitab4.5_0001282g0010
Nitab4.5_0006318g0040
Nitab4.5_0003666g0030
Nitab4.5_0003104g0010
Nitab4.5_0001921g0010
Nitab4.5_0002079g0020
Nitab4.5_0001704g0120
Nitab4.5_0000250g0010
Nitab4.5_0001422g0110
Nitab4.5_0000287g0270
Nitab4.5_0001748g0040
Nitab4.5_0000832g0190
Nitab4.5_0000241g0190
Nitab4.5_0000234g0100
Nitab4.5_0003003g0050
Nitab4.5_0003617g0020
Nitab4.5_0002093g0020
Nitab4.5_0003520g0040
Nitab4.5_0000107g0120
Nitab4.5_0001435g0060
Nitab4.5_0000305g0140
Nitab4.5_0001079g0020
Nitab4.5_0002982g0010
Nitab4.5_0000014g0160
Nitab4.5_0000014g0510
Nitab4.5_0000451g0090
Nitab4.5_0000037g0250
Nitab4.5_0002724g0110
Nitab4.5_0003086g0020
Nitab4.5_0001096g0020
Nitab4.5_0007202g0010
Nitab4.5_0004666g0020
Nitab4.5_0000027g0580
Nitab4.5_0000245g0270
Nitab4.5_0000412g0030
Nitab4.5_0000863g0240
Nitab4.5_0002920g0060
