# Supplementary material for: Transcriptomic and metabolic regulatory network characterization of drought responses in tobacco
Source: Front Plant Sci. 2023 Jan 18;13:1067076. doi: 10.3389/fpls.2022.1067076 (PMC9891310; doi:10.3389/fpls.2022.1067076)
Supplement: Supplementary Table S3 — Down-regulated gene list after drought. [file DataSheet_2.zip › Table 6.XLSX]

## Sheet: Sheet1
Down-regulated genes in M28
Nitab4.5_0001591g0020
Nitab4.5_0000568g0260
Nitab4.5_0000037g0180
Nitab4.5_0000396g0010
Nitab4.5_0001536g0060
Nitab4.5_0007792g0010
Nitab4.5_0001175g0140
Nitab4.5_0001696g0100
Nitab4.5_0003089g0010
Nitab4.5_0002630g0010
Nitab4.5_0001591g0210
Nitab4.5_0004032g0050
Nitab4.5_0000217g0040
Nitab4.5_0004987g0030
Nitab4.5_0002629g0030
Nitab4.5_0003353g0030
Nitab4.5_0001542g0060
Nitab4.5_0000091g0280
Nitab4.5_0002763g0030
Nitab4.5_0000227g0020
Nitab4.5_0002450g0060
Nitab4.5_0003657g0020
Nitab4.5_0001121g0070
Nitab4.5_0000343g0160
Nitab4.5_0001103g0090
Nitab4.5_0000012g0180
Nitab4.5_0001253g0020
Nitab4.5_0003353g0040
Nitab4.5_0000568g0290
Nitab4.5_0005658g0020
Nitab4.5_0000021g0250
Nitab4.5_0000303g0060
Nitab4.5_0000422g0020
Nitab4.5_0000208g0350
Nitab4.5_0000993g0110
Nitab4.5_0000617g0210
Nitab4.5_0002986g0020
Nitab4.5_0002712g0020
Nitab4.5_0001295g0040
Nitab4.5_0003498g0020
Nitab4.5_0000016g0140
Nitab4.5_0000349g0120
Nitab4.5_0002986g0060
Nitab4.5_0002613g0030
Nitab4.5_0001925g0200
Nitab4.5_0001145g0020
Nitab4.5_0000078g0160
Nitab4.5_0001577g0030
Nitab4.5_0000446g0190
Nitab4.5_0000013g0470
Nitab4.5_0003274g0030
Nitab4.5_0005335g0030
Nitab4.5_0000142g0020
Nitab4.5_0004482g0040
Nitab4.5_0003884g0020
Nitab4.5_0002211g0030
Nitab4.5_0001601g0030
Nitab4.5_0002503g0010
Nitab4.5_0001439g0100
Nitab4.5_0001119g0060
Nitab4.5_0002762g0010
Nitab4.5_0000365g0100
Nitab4.5_0000482g0210
Nitab4.5_0001637g0050
Nitab4.5_0000219g0010
Nitab4.5_0002119g0120
Nitab4.5_0000714g0030
Nitab4.5_0003039g0010
Nitab4.5_0001477g0010
Nitab4.5_0000299g0270
Nitab4.5_0001320g0110
Nitab4.5_0000412g0050
Nitab4.5_0003039g0050
Nitab4.5_0000246g0260
Nitab4.5_0003234g0040
Nitab4.5_0000102g0020
Nitab4.5_0001320g0010
Nitab4.5_0001151g0020
Nitab4.5_0001968g0140
Nitab4.5_0000462g0040
Nitab4.5_0001989g0050
Nitab4.5_0003463g0070
Nitab4.5_0000283g0170
Nitab4.5_0006246g0010
Nitab4.5_0000246g0290
Nitab4.5_0000069g0350
Nitab4.5_0002003g0070
Nitab4.5_0005000g0010
Nitab4.5_0001386g0050
Nitab4.5_0000037g0370
Nitab4.5_0001591g0040
Nitab4.5_0000786g0220
Nitab4.5_0002152g0040
Nitab4.5_0001247g0090
Nitab4.5_0002675g0040
Nitab4.5_0000444g0270
Nitab4.5_0000291g0030
Nitab4.5_0000207g0320
Nitab4.5_0000037g0340
Nitab4.5_0000697g0070
Nitab4.5_0003710g0010
Nitab4.5_0000091g0510
Nitab4.5_0002211g0120
Nitab4.5_0004775g0010
Nitab4.5_0000093g0080
Nitab4.5_0000019g0400
Nitab4.5_0000883g0010
Nitab4.5_0000309g0200
Nitab4.5_0000644g0150
Nitab4.5_0000699g0050
Nitab4.5_0000680g0150
Nitab4.5_0002388g0020
Nitab4.5_0000044g0100
Nitab4.5_0001047g0100
Nitab4.5_0000223g0120
Nitab4.5_0000008g0310
Nitab4.5_0002046g0190
Nitab4.5_0000446g0040
Nitab4.5_0000209g0240
Nitab4.5_0002951g0010
Nitab4.5_0000019g0120
Nitab4.5_0000354g0110
Nitab4.5_0003216g0010
Nitab4.5_0002712g0010
Nitab4.5_0001252g0010
Nitab4.5_0000239g0060
Nitab4.5_0003987g0010
Nitab4.5_0003063g0040
Nitab4.5_0001301g0070
Nitab4.5_0002135g0060
Nitab4.5_0002211g0060
Nitab4.5_0000410g0370
Nitab4.5_0003051g0030
Nitab4.5_0002396g0010
Nitab4.5_0000145g0180
Nitab4.5_0000016g0170
Nitab4.5_0000446g0010
Nitab4.5_0001252g0030
Nitab4.5_0007026g0020
Nitab4.5_0000024g0180
Nitab4.5_0001607g0050
Nitab4.5_0000107g0050
Nitab4.5_0000300g0260
Nitab4.5_0000116g0330
Nitab4.5_0000161g0100
Nitab4.5_0001712g0010
Nitab4.5_0000935g0130
Nitab4.5_0000058g0060
Nitab4.5_0001662g0030
Nitab4.5_0001638g0020
Nitab4.5_0001357g0030
Nitab4.5_0001476g0070
