# Supplementary material for: Transcriptomic and metabolic regulatory network characterization of drought responses in tobacco
Source: Front Plant Sci. 2023 Jan 18;13:1067076. doi: 10.3389/fpls.2022.1067076 (PMC9891310; doi:10.3389/fpls.2022.1067076)
Supplement: Supplementary Table S3 — Down-regulated gene list after drought. [file DataSheet_2.zip › Table 7.XLSX]

## Sheet: Sheet1
pathways shared between DEGs and DiffExp metabolites
Phenylalanine metabolism
Tyrosine metabolism
Isoquinoline alkaloid biosynthesis
beta-Alanine metabolism
Flavonoid biosynthesis
Phenylpropanoid biosynthesis
Cysteine and methionine metabolism
Ubiquinone and other terpenoid-quinone biosynthesis
Sulfur metabolism
Glutathione metabolism
Pentose and glucuronate interconversions
Glyoxylate and dicarboxylate metabolism
Butanoate metabolism
Starch and sucrose metabolism
Glycine, serine and threonine metabolism
Galactose metabolism
